# Supplementary material for: gpuZoo: Cost-effective estimation of gene regulatory networks using the Graphics Processing Unit
Source: NAR Genom Bioinform. 2022 Feb 8;4(1):lqac002. doi: 10.1093/nargab/lqac002 (PMC8826808; doi:10.1093/nargab/lqac002)
Supplement: lqac002_Supplemental_Files [file lqac002_supplemental_files.zip]

Archive with 5 entries (5 files):
- Supplementary_material.pdf
- TableS1.csv
- TableS2.csv
- TableS3.csv
- TableS4.csv
