# Supplementary material for: gpuZoo: Cost-effective estimation of gene regulatory networks using the Graphics Processing Unit
Source: NAR Genom Bioinform. 2022 Feb 8;4(1):lqac002. doi: 10.1093/nargab/lqac002 (PMC8826808; doi:10.1093/nargab/lqac002)
Supplement: lqac002_Supplemental_Files [file lqac002_supplemental_files.zip › TableS1.csv]

Index	cpu1/gpu1	cpu2/gpu1	cpu2/gpu2	cpu1/gpu3	cpu2/gpu3	cpu1/gpu2	Model	Precision	Alpha	Similarity metric
0	5.65146585	24.4529976					transcript	single	0.1	Tfunction
1							transcript	single	0.1	euclidean
2							transcript	single	0.1	squaredeuclidean
3							transcript	single	0.1	seuclidean
4							transcript	single	0.1	cityblock
5							transcript	single	0.1	chebychev
6							transcript	single	0.1	cosine
7							transcript	single	0.1	correlation
8	6.094939611	24.4556018					transcript	single	0.2	Tfunction
9							transcript	single	0.2	euclidean
10							transcript	single	0.2	squaredeuclidean
11							transcript	single	0.2	seuclidean
12							transcript	single	0.2	cityblock
13							transcript	single	0.2	chebychev
14							transcript	single	0.2	cosine
15							transcript	single	0.2	correlation
16	5.259544746	23.42412367					transcript	single	0.3	Tfunction
17							transcript	single	0.3	euclidean
18							transcript	single	0.3	squaredeuclidean
19							transcript	single	0.3	seuclidean
20							transcript	single	0.3	cityblock
21							transcript	single	0.3	chebychev
22							transcript	single	0.3	cosine
23							transcript	single	0.3	correlation
24							transcript	double	0.1	Tfunction
25							transcript	double	0.1	euclidean
26							transcript	double	0.1	squaredeuclidean
27							transcript	double	0.1	seuclidean
28							transcript	double	0.1	cityblock
29							transcript	double	0.1	chebychev
30							transcript	double	0.1	cosine
31							transcript	double	0.1	correlation
32							transcript	double	0.2	Tfunction
33							transcript	double	0.2	euclidean
34							transcript	double	0.2	squaredeuclidean
35							transcript	double	0.2	seuclidean
36							transcript	double	0.2	cityblock
37							transcript	double	0.2	chebychev
38							transcript	double	0.2	cosine
39							transcript	double	0.2	correlation
40							transcript	double	0.3	Tfunction
41							transcript	double	0.3	euclidean
42							transcript	double	0.3	squaredeuclidean
43							transcript	double	0.3	seuclidean
44							transcript	double	0.3	cityblock
45							transcript	double	0.3	chebychev
46							transcript	double	0.3	cosine
47							transcript	double	0.3	correlation
48	11.41337326	32.85924324	26.46244469			9.191500742	coding-genes	single	0.1	Tfunction
49	9.653625392	22.06375837	18.29135384			8.003073408	coding-genes	single	0.1	euclidean
50	9.661212925	22.12629889	17.58997708			7.680476286	coding-genes	single	0.1	squaredeuclidean
51	9.325598586	21.32286291	17.75313018			7.764368529	coding-genes	single	0.1	seuclidean
52	9.724304801	22.38785448	18.56862815			8.065399928	coding-genes	single	0.1	cityblock
53	9.761560913	21.50800951	17.8949837			8.121763817	coding-genes	single	0.1	chebychev
54	3.273550294	18.03316119	15.36766026			2.789683308	coding-genes	single	0.1	cosine
55	3.327262412	18.15700682	4.905965185			0.899015665	coding-genes	single	0.1	correlation
56	9.845660703	26.45230125	21.96977837			8.177246341	coding-genes	single	0.2	Tfunction
57	9.67056163	26.51818569	22.02841891			8.033248773	coding-genes	single	0.2	euclidean
58	9.903886983	26.64479421	21.87503161			8.130963184	coding-genes	single	0.2	squaredeuclidean
59	9.369187851	26.19495599	21.90784537			7.835810787	coding-genes	single	0.2	seuclidean
60	9.716191265	26.34534915	21.89079991			8.073349023	coding-genes	single	0.2	cityblock
61	9.82918264	26.41516686	21.92701494			8.159124479	coding-genes	single	0.2	chebychev
62	3.273603569	18.57869652	15.84829986			2.792502204	coding-genes	single	0.2	cosine
63	3.268699265	18.13359398	4.874987769			0.878748524	coding-genes	single	0.2	correlation
64	8.760430029	24.52339803	19.5571225			6.986340273	coding-genes	single	0.3	Tfunction
65	9.723080253	26.94638109	22.30084815			8.046829576	coding-genes	single	0.3	euclidean
66	9.682779551	21.38540023	17.75081667			8.037130137	coding-genes	single	0.3	squaredeuclidean
67	9.355434041	21.10341594	17.67656562			7.836264245	coding-genes	single	0.3	seuclidean
68	9.723534259	26.82280675	22.21160177			8.051926584	coding-genes	single	0.3	cityblock
69	9.876025409	26.5438874	21.91241324			8.152820523	coding-genes	single	0.3	chebychev
70	3.258876858	17.39161143	14.78978898			2.771341877	coding-genes	single	0.3	cosine
71	3.265217731	18.34831366	4.969835686			0.884418912	coding-genes	single	0.3	correlation
72	11.06823923	35.1802397					coding-genes	double	0.1	Tfunction
73	12.11552847	61.44684684					coding-genes	double	0.1	euclidean
74	12.11878437	61.16755083					coding-genes	double	0.1	squaredeuclidean
75	11.50472757	56.79485135					coding-genes	double	0.1	seuclidean
76	12.27102299	61.17802849					coding-genes	double	0.1	cityblock
77	12.12875893	59.2217772					coding-genes	double	0.1	chebychev
78	6.087671175	28.2656947					coding-genes	double	0.1	cosine
79	5.747728008	27.47374937					coding-genes	double	0.1	correlation
80	9.793375009	31.68789025					coding-genes	double	0.2	Tfunction
81	12.20668797	57.28513923					coding-genes	double	0.2	euclidean
82	12.23212655	58.12861078					coding-genes	double	0.2	squaredeuclidean
83	11.5823998	55.05392709					coding-genes	double	0.2	seuclidean
84	12.22598048	59.36010403					coding-genes	double	0.2	cityblock
85	12.14775768	59.6057761					coding-genes	double	0.2	chebychev
86	6.074104666	28.23248488					coding-genes	double	0.2	cosine
87	5.760890377	26.6709442					coding-genes	double	0.2	correlation
88	9.175946625	29.637515					coding-genes	double	0.3	Tfunction
89	12.42089676	60.43603527					coding-genes	double	0.3	euclidean
90	12.13390326	53.85683472					coding-genes	double	0.3	squaredeuclidean
91	11.48773285	52.17190458					coding-genes	double	0.3	seuclidean
92	12.17089885	55.17480568					coding-genes	double	0.3	cityblock
93	12.25420663	57.15023291					coding-genes	double	0.3	chebychev
94	6.253694623	27.51603237					coding-genes	double	0.3	cosine
95	5.715868461	26.7311024					coding-genes	double	0.3	correlation
96			0.773452531	0.557473792	2.576471959	0.167352691	small	single	0.1	Tfunction
97			4.518724004	4.348888888	7.238985296	2.714666186	small	single	0.1	euclidean
98			4.381681936	4.505316819	7.559759951	2.611308487	small	single	0.1	squaredeuclidean
99			3.988365666	2.480338154	4.283694404	2.309337362	small	single	0.1	seuclidean
100			4.403402492	4.501064597	7.529406255	2.632345552	small	single	0.1	cityblock
101			3.195860451	4.467921899	5.286106138	2.701204728	small	single	0.1	chebychev
102			2.509832543	1.232555655	3.704794104	0.835001408	small	single	0.1	cosine
103			2.650956048	1.133235786	3.517332114	0.854101394	small	single	0.1	correlation
104			0.431717402	0.353268209	1.793780172	0.0850227	small	single	0.2	Tfunction
105			2.600438302	4.177233255	6.999725543	1.551866182	small	single	0.2	euclidean
106			2.507176645	4.169075549	6.948970788	1.50419525	small	single	0.2	squaredeuclidean
107			2.453613788	2.408781832	4.125267782	1.432687677	small	single	0.2	seuclidean
108			2.628629884	4.211572593	7.039706991	1.572603177	small	single	0.2	cityblock
109			1.789089203	4.100509276	4.719352588	1.55448798	small	single	0.2	chebychev
110			1.535379455	0.938678793	2.884876193	0.499580584	small	single	0.2	cosine
111			1.524415984	1.017144584	3.096943579	0.500671524	small	single	0.2	correlation
112			0.295474783	0.273960949	1.319604619	0.061343035	small	single	0.3	Tfunction
113			1.806899504	3.812277239	6.379949805	1.079695305	small	single	0.3	euclidean
114			1.733142208	3.717390434	6.199733213	1.039200566	small	single	0.3	squaredeuclidean
115			1.757938226	2.26036666	3.868137153	1.027260616	small	single	0.3	seuclidean
116			1.698244243	3.718064904	6.156089384	1.025680741	small	single	0.3	cityblock
117			1.32594359	3.792028247	4.601088807	1.092788198	small	single	0.3	chebychev
118			1.048512207	0.788092581	2.30470577	0.358538041	small	single	0.3	cosine
119			1.123374829	0.876528937	2.644644208	0.372326282	small	single	0.3	correlation
120			1.389690094	0.642510007	3.460498323	0.258023472	small	double	0.1	Tfunction
121			4.790356873	3.797359252	6.091159927	2.986410833	small	double	0.1	euclidean
122			4.730333403	3.90370266	6.20589367	2.975528759	small	double	0.1	squaredeuclidean
123			4.402897686	2.260838935	3.863826676	2.57626528	small	double	0.1	seuclidean
124			4.686248134	3.781126352	5.969039383	2.968533992	small	double	0.1	cityblock
125			3.586017426	3.522073657	4.111965301	3.07157687	small	double	0.1	chebychev
126			4.461855207	1.343463175	5.092210422	1.177158378	small	double	0.1	cosine
127			4.732720822	1.524282637	6.111893879	1.180322224	small	double	0.1	correlation
128			0.814118014	0.517576821	2.968194014	0.141961277	small	double	0.2	Tfunction
129			2.869810125	3.641950498	5.821910737	1.795236459	small	double	0.2	euclidean
130			2.70820425	3.630472088	5.776353947	1.702122139	small	double	0.2	squaredeuclidean
131			2.707588395	2.12271896	3.650076067	1.574610807	small	double	0.2	seuclidean
132			2.85961033	3.704177837	5.943536334	1.782189022	small	double	0.2	cityblock
133			2.185812742	3.34778568	4.094796583	1.787056438	small	double	0.2	chebychev
134			2.627708968	1.374939005	5.080377192	0.71115577	small	double	0.2	cosine
135			2.730336679	1.388016487	5.255017179	0.721168399	small	double	0.2	correlation
136			0.549172005	0.406742487	2.182711425	0.102336747	small	double	0.3	Tfunction
137			2.014741931	3.431949397	5.517060718	1.253292779	small	double	0.3	euclidean
138			1.852972794	2.862425074	4.518028445	1.173962459	small	double	0.3	squaredeuclidean
139			1.949859437	2.167050753	3.772772483	1.119983879	small	double	0.3	seuclidean
140			1.940170783	3.475578693	5.586081356	1.207146084	small	double	0.3	cityblock
141			1.58876652	3.196847216	3.956715043	1.283651659	small	double	0.3	chebychev
142			1.881632316	1.237265047	4.40114766	0.52897064	small	double	0.3	cosine
143			1.908987691	1.211315812	4.530569982	0.510396481	small	double	0.3	correlation
