# Supplementary material for: gpuZoo: Cost-effective estimation of gene regulatory networks using the Graphics Processing Unit
Source: NAR Genom Bioinform. 2022 Feb 8;4(1):lqac002. doi: 10.1093/nargab/lqac002 (PMC8826808; doi:10.1093/nargab/lqac002)
Supplement: lqac002_Supplemental_Files [file lqac002_supplemental_files.zip › TableS2.csv]

Index	cpu1 runtime (s)	cpu2 runtime (s)	gpu1 runtime (s)	gpu2 runtime (s)	gpu3 runtime (s)	Model	Precision	Alpha	Similarity metric
0	484.41318	2095.979104	85.714608			transcript	single	0.1	Tfunction
1	18135.19464	55041.71666				transcript	single	0.1	euclidean
2	18100.73298	57511.27761				transcript	single	0.1	squaredeuclidean
3	18366.28214	61235.84407				transcript	single	0.1	seuclidean
4	18150.38781	55646.86784				transcript	single	0.1	cityblock
5	18233.9231	53117.5364				transcript	single	0.1	chebychev
6	4504.939594	24872.99532				transcript	single	0.1	cosine
7	4670.868398	26730.87565				transcript	single	0.1	correlation
8	291.736692	1170.57704	47.865395			transcript	single	0.2	Tfunction
9	8768.466531	34381.77368				transcript	single	0.2	euclidean
10	8768.073155	32352.21207				transcript	single	0.2	squaredeuclidean
11	8887.081619	28872.64073				transcript	single	0.2	seuclidean
12	8772.441126	26962.71503				transcript	single	0.2	cityblock
13	8817.815233	27648.09993				transcript	single	0.2	chebychev
14	2141.220744	11628.37309				transcript	single	0.2	cosine
15	2244.385005	12418.65772				transcript	single	0.2	correlation
16	182.814128	814.18848	34.758546			transcript	single	0.3	Tfunction
17	5641.459819	21960.55868				transcript	single	0.3	euclidean
18	5628.371367	22191.635				transcript	single	0.3	squaredeuclidean
19	5698.374474	19228.04124				transcript	single	0.3	seuclidean
20	5640.865737	21201.39455				transcript	single	0.3	cityblock
21	5663.350808	21538.57151				transcript	single	0.3	chebychev
22	1403.317013	7224.820256				transcript	single	0.3	cosine
23	1436.077404	7624.285927				transcript	single	0.3	correlation
24	959.874414	4910.645169				transcript	double	0.1	Tfunction
25	25297.5444	141650.9583				transcript	double	0.1	euclidean
26	25303.5479	0				transcript	double	0.1	squaredeuclidean
27	26026.69302	0				transcript	double	0.1	seuclidean
28	25415.65639	0				transcript	double	0.1	cityblock
29	25621.94759	0				transcript	double	0.1	chebychev
30	8824.216058	0				transcript	double	0.1	cosine
31	9241.520808	0				transcript	double	0.1	correlation
32	494.835204	0				transcript	double	0.2	Tfunction
33	12224.51645	0				transcript	double	0.2	euclidean
34	12243.15707	0				transcript	double	0.2	squaredeuclidean
35	12646.5941	0				transcript	double	0.2	seuclidean
36	12302.7877	0				transcript	double	0.2	cityblock
37	12478.07459	0				transcript	double	0.2	chebychev
38	4448.487698	0				transcript	double	0.2	cosine
39	4483.418343	0				transcript	double	0.2	correlation
40	334.843258	0				transcript	double	0.3	Tfunction
41	7906.764037	0				transcript	double	0.3	euclidean
42	7901.712599	0				transcript	double	0.3	squaredeuclidean
43	8129.429091	0				transcript	double	0.3	seuclidean
44	7881.266391	0				transcript	double	0.3	cityblock
45	7962.953956	0				transcript	double	0.3	chebychev
46	2728.52556	0				transcript	double	0.3	cosine
47	2864.4237	0				transcript	double	0.3	correlation
48	134.204606	386.376726	11.75854	14.600946		coding-genes	single	0.1	Tfunction
49	3346.243661	7647.977684	346.630776	418.119826		coding-genes	single	0.1	euclidean
50	3308.653447	7577.542867	342.467708	430.787535		coding-genes	single	0.1	squaredeuclidean
51	3324.208542	7600.760676	356.460608	428.136368		coding-genes	single	0.1	seuclidean
52	3367.826164	7753.603329	346.33079	417.564683		coding-genes	single	0.1	cityblock
53	3344.738862	7369.587292	342.643855	411.824197		coding-genes	single	0.1	chebychev
54	1017.178462	5603.379059	310.726389	364.621482		coding-genes	single	0.1	cosine
55	1056.133486	5763.36355	317.418152	1174.7665		coding-genes	single	0.1	correlation
56	73.926232	198.617342	7.508509	9.04048		coding-genes	single	0.2	Tfunction
57	1595.839958	4376.041636	165.020401	198.654368		coding-genes	single	0.2	euclidean
58	1616.15728	4348.007829	163.18414	198.765785		coding-genes	single	0.2	squaredeuclidean
59	1584.010373	4428.67436	169.065921	202.150156		coding-genes	single	0.2	seuclidean
60	1650.454908	4475.190908	169.866449	204.432498		coding-genes	single	0.2	cityblock
61	1618.157677	4348.673396	164.627898	198.324916		coding-genes	single	0.2	chebychev
62	489.440722	2777.725051	149.511299	175.269592		coding-genes	single	0.2	cosine
63	489.617989	2716.228413	149.789855	557.176457		coding-genes	single	0.2	correlation
64	53.029222	148.446676	6.053267	7.590415		coding-genes	single	0.3	Tfunction
65	1043.571553	2892.136651	107.329316	129.687294		coding-genes	single	0.3	euclidean
66	996.622743	2201.14236	102.92734	124.002315		coding-genes	single	0.3	squaredeuclidean
67	1015.191238	2290.006306	108.513537	129.550409		coding-genes	single	0.3	seuclidean
68	1047.120909	2888.530141	107.689332	130.046008		coding-genes	single	0.3	cityblock
69	1059.128055	2846.628544	107.242338	129.909404		coding-genes	single	0.3	chebychev
70	311.683027	1663.3553	95.641241	112.466466		coding-genes	single	0.3	cosine
71	313.308472	1760.581557	95.953317	354.253474		coding-genes	single	0.3	correlation
72	247.50998	786.706923	22.362182			coding-genes	double	0.1	Tfunction
73	4474.471608	22693.37011	369.317081			coding-genes	double	0.1	euclidean
74	4423.163219	22325.18153	364.984068			coding-genes	double	0.1	squaredeuclidean
75	4536.694876	22396.08974	394.333099			coding-genes	double	0.1	seuclidean
76	4515.215986	22510.91962	367.957585			coding-genes	double	0.1	cityblock
77	4486.55864	21906.77362	369.910777			coding-genes	double	0.1	chebychev
78	2019.72155	9377.778639	331.772445			coding-genes	double	0.1	cosine
79	2018.253425	9647.11425	351.139341			coding-genes	double	0.1	correlation
80	130.255756	421.461457	13.300395			coding-genes	double	0.2	Tfunction
81	2144.005087	10061.66703	175.641836			coding-genes	double	0.2	euclidean
82	2144.776983	10192.2512	175.339666			coding-genes	double	0.2	squaredeuclidean
83	2166.290878	10296.90065	187.032991			coding-genes	double	0.2	seuclidean
84	2207.755818	10719.1906	180.57904			coding-genes	double	0.2	cityblock
85	2173.366818	10664.12579	178.910946			coding-genes	double	0.2	chebychev
86	966.788046	4493.638221	159.165523			coding-genes	double	0.2	cosine
87	959.203422	4440.782461	166.502634			coding-genes	double	0.2	correlation
88	95.421871	308.204401	10.399131			coding-genes	double	0.3	Tfunction
89	1424.201821	6929.701869	114.661755			coding-genes	double	0.3	euclidean
90	1330.435728	5905.194363	109.646146			coding-genes	double	0.3	squaredeuclidean
91	1385.319134	6291.470962	120.591169			coding-genes	double	0.3	seuclidean
92	1394.530843	6321.880515	114.579117			coding-genes	double	0.3	cityblock
93	1427.080397	6655.508555	116.456368			coding-genes	double	0.3	chebychev
94	637.419275	2804.621981	101.926831			coding-genes	double	0.3	cosine
95	608.583965	2846.132727	106.472703			coding-genes	double	0.3	correlation
96	0.40186	1.857273		2.401276	0.720859	small	single	0.1	Tfunction
97	7.047344	11.730725		2.596026	1.620493	small	single	0.1	euclidean
98	6.912003	11.598093		2.64695	1.534188	small	single	0.1	squaredeuclidean
99	7.060605	12.194093		3.057416	2.84663	small	single	0.1	seuclidean
100	6.967666	11.655551		2.646942	1.548004	small	single	0.1	cityblock
101	7.212611	8.533414		2.670146	1.61431	small	single	0.1	chebychev
102	2.641633	7.940174		3.163627	2.143216	small	single	0.1	cosine
103	2.845461	8.831729		3.331526	2.510917	small	single	0.1	correlation
104	0.193042	0.980204		2.270476	0.546446	small	single	0.2	Tfunction
105	3.4245	5.738382		2.206698	0.819801	small	single	0.2	euclidean
106	3.319789	5.533389		2.20702	0.796289	small	single	0.2	squaredeuclidean
107	3.436214	5.884843		2.398439	1.426536	small	single	0.2	seuclidean
108	3.431244	5.735376		2.181888	0.814718	small	single	0.2	cityblock
109	3.48556	4.011596		2.242256	0.850031	small	single	0.2	chebychev
110	1.301909	4.001205		2.606004	1.386959	small	single	0.2	cosine
111	1.333088	4.05891		2.6626	1.310618	small	single	0.2	correlation
112	0.13847	0.666977		2.257306	0.505437	small	single	0.3	Tfunction
113	2.23441	3.739346		2.069482	0.586109	small	single	0.3	euclidean
114	2.134678	3.560141		2.054154	0.574241	small	single	0.3	squaredeuclidean
115	2.209201	3.780578		2.150575	0.977364	small	single	0.3	seuclidean
116	2.144881	3.551331		2.091178	0.576881	small	single	0.3	cityblock
117	2.285372	2.772975		2.091322	0.602678	small	single	0.3	chebychev
118	0.858671	2.511106		2.394923	1.089556	small	single	0.3	cosine
119	0.890826	2.687781		2.392595	1.016311	small	single	0.3	correlation
120	0.604316	3.254789		2.342097	0.940555	small	double	0.1	Tfunction
121	8.040069	12.896685		2.692218	2.117279	small	double	0.1	euclidean
122	7.923357	12.596121		2.66284	2.029703	small	double	0.1	squaredeuclidean
123	8.006847	13.683889		3.107928	3.541538	small	double	0.1	seuclidean
124	7.96219	12.569436		2.682196	2.105772	small	double	0.1	cityblock
125	8.249334	9.630967		2.6857	2.342181	small	double	0.1	chebychev
126	3.626081	13.744156		3.080368	2.699055	small	double	0.1	cosine
127	3.910823	15.68117		3.313352	2.565681	small	double	0.1	correlation
128	0.316948	1.81763		2.232637	0.612369	small	double	0.2	Tfunction
129	3.887265	6.214063		2.165322	1.067358	small	double	0.2	euclidean
130	3.765758	5.991604		2.21239	1.037264	small	double	0.2	squaredeuclidean
131	3.864983	6.645949		2.454564	1.82077	small	double	0.2	seuclidean
132	3.90337	6.26315		2.190211	1.053775	small	double	0.2	cityblock
133	3.980477	4.868664		2.227393	1.188988	small	double	0.2	chebychev
134	1.811808	6.694601		2.547695	1.317737	small	double	0.2	cosine
135	1.885458	7.138326		2.614449	1.358383	small	double	0.2	correlation
136	0.226063	1.213127		2.209011	0.555789	small	double	0.3	Tfunction
137	2.543579	4.088953		2.029517	0.741147	small	double	0.3	euclidean
138	2.421125	3.821484		2.062353	0.84583	small	double	0.3	squaredeuclidean
139	2.481583	4.320364		2.215731	1.145143	small	double	0.3	seuclidean
140	2.431494	3.907989		2.01425	0.699594	small	double	0.3	cityblock
141	2.598618	3.216291		2.024395	0.812869	small	double	0.3	chebychev
142	1.197096	4.25826		2.263067	0.967534	small	double	0.3	cosine
143	1.207889	4.517753		2.36657	0.997171	small	double	0.3	correlation
