# Supplementary material for: gpuZoo: Cost-effective estimation of gene regulatory networks using the Graphics Processing Unit
Source: NAR Genom Bioinform. 2022 Feb 8;4(1):lqac002. doi: 10.1093/nargab/lqac002 (PMC8826808; doi:10.1093/nargab/lqac002)
Supplement: lqac002_Supplemental_Files [file lqac002_supplemental_files.zip › TableS3.csv]

Index	cpu1/gpu1	cpu2/gpu1	cpu2/gpu2	cpu1/gpu3	cpu2/gpu3	cpu1/gpu2	Model	Precision	Alpha	Similarity metric
0	3.337000851	11.33034845					transcript	single	0.1	Tfunction
1							transcript	single	0.1	euclidean
2							transcript	single	0.1	squaredeuclidean
3							transcript	single	0.1	seuclidean
4							transcript	single	0.1	cityblock
5							transcript	single	0.1	chebychev
6							transcript	single	0.1	cosine
7							transcript	single	0.1	correlation
8	3.598857218	11.33155511					transcript	single	0.2	Tfunction
9							transcript	single	0.2	euclidean
10							transcript	single	0.2	squaredeuclidean
11							transcript	single	0.2	seuclidean
12							transcript	single	0.2	cityblock
13							transcript	single	0.2	chebychev
14							transcript	single	0.2	cosine
15							transcript	single	0.2	correlation
16	3.105584596	10.85361753					transcript	single	0.3	Tfunction
17							transcript	single	0.3	euclidean
18							transcript	single	0.3	squaredeuclidean
19							transcript	single	0.3	seuclidean
20							transcript	single	0.3	cityblock
21							transcript	single	0.3	chebychev
22							transcript	single	0.3	cosine
23							transcript	single	0.3	correlation
24							transcript	double	0.1	Tfunction
25							transcript	double	0.1	euclidean
26							transcript	double	0.1	squaredeuclidean
27							transcript	double	0.1	seuclidean
28							transcript	double	0.1	cityblock
29							transcript	double	0.1	chebychev
30							transcript	double	0.1	cosine
31							transcript	double	0.1	correlation
32							transcript	double	0.2	Tfunction
33							transcript	double	0.2	euclidean
34							transcript	double	0.2	squaredeuclidean
35							transcript	double	0.2	seuclidean
36							transcript	double	0.2	cityblock
37							transcript	double	0.2	chebychev
38							transcript	double	0.2	cosine
39							transcript	double	0.2	correlation
40							transcript	double	0.3	Tfunction
41							transcript	double	0.3	euclidean
42							transcript	double	0.3	squaredeuclidean
43							transcript	double	0.3	seuclidean
44							transcript	double	0.3	cityblock
45							transcript	double	0.3	chebychev
46							transcript	double	0.3	cosine
47							transcript	double	0.3	correlation
48	6.739213734	15.22540025	15.6353268			6.920659383	coding-genes	single	0.1	Tfunction
49	5.700141698	10.22328937	10.80744044			6.025843508	coding-genes	single	0.1	euclidean
50	5.704621881	10.25226766	10.39303221			5.782946851	coding-genes	single	0.1	squaredeuclidean
51	5.506452881	9.879993884	10.48943117			5.846112775	coding-genes	single	0.1	seuclidean
52	5.741875516	10.37346	10.97126788			6.07277171	coding-genes	single	0.1	cityblock
53	5.763873999	9.965781957	10.57324527			6.115210403	coding-genes	single	0.1	chebychev
54	1.932921547	8.355703596	9.079977043			2.100467432	coding-genes	single	0.1	cosine
55	1.96463675	8.413087731	2.898687927			0.676905912	coding-genes	single	0.1	correlation
56	5.813532101	12.25673005	12.98083637			6.15698548	coding-genes	single	0.2	Tfunction
57	5.710141977	12.28725775	13.01548411			6.048563782	coding-genes	single	0.2	euclidean
58	5.847912765	12.34592207	12.92485528			6.122136985	coding-genes	single	0.2	squaredeuclidean
59	5.532190879	12.13748858	12.94424328			5.899904593	coding-genes	single	0.2	seuclidean
60	5.737084745	12.20717357	12.93417197			6.078756911	coding-genes	single	0.2	cityblock
61	5.803802358	12.23952375	12.95556961			6.143340784	coding-genes	single	0.2	chebychev
62	1.932953004	8.608478553	9.363962795			2.102589895	coding-genes	single	0.2	cosine
63	1.930057178	8.402239343	2.88038493			0.661645947	coding-genes	single	0.2	correlation
64	5.172739822	11.36296864	11.55531944			5.260303264	coding-genes	single	0.3	Tfunction
65	5.741152461	12.485663	13.17644884			6.058789328	coding-genes	single	0.3	euclidean
66	5.71735625	9.908970683	10.48806423			6.051486221	coding-genes	single	0.3	squaredeuclidean
67	5.524069716	9.778312663	10.44419302			5.90024602	coding-genes	single	0.3	seuclidean
68	5.741420536	12.42840456	13.12371764			6.062627075	coding-genes	single	0.3	cityblock
69	5.831461441	12.29916669	12.9469422			6.138594276	coding-genes	single	0.3	chebychev
70	1.924257376	8.058440149	8.738541988			2.086657413	coding-genes	single	0.3	cosine
71	1.928001448	8.501730163	2.936425791			0.665915416	coding-genes	single	0.3	correlation
72	6.535423674	16.3008389					coding-genes	double	0.1	Tfunction
73	7.153812811	28.47152719					coding-genes	double	0.1	euclidean
74	7.155735313	28.34211479					coding-genes	double	0.1	squaredeuclidean
75	6.793155388	26.31601518					coding-genes	double	0.1	seuclidean
76	7.245627108	28.34696964					coding-genes	double	0.1	cityblock
77	7.161624955	27.44053644					coding-genes	double	0.1	chebychev
78	3.59456545	13.09696976					coding-genes	double	0.1	cosine
79	3.393840423	12.73002021					coding-genes	double	0.1	correlation
80	5.782659154	14.68265135					coding-genes	double	0.2	Tfunction
81	7.207639439	26.54319111					coding-genes	double	0.2	euclidean
82	7.222660062	26.93401545					coding-genes	double	0.2	squaredeuclidean
83	6.839018233	25.50935422					coding-genes	double	0.2	seuclidean
84	7.219031016	27.50463047					coding-genes	double	0.2	cityblock
85	7.172843078	27.61846315					coding-genes	double	0.2	chebychev
86	3.586554883	13.08158192					coding-genes	double	0.2	cosine
87	3.40161236	12.35803873					coding-genes	double	0.2	correlation
88	5.418088422	13.73260562					coding-genes	double	0.3	Tfunction
89	7.334122535	28.0031655					coding-genes	double	0.3	euclidean
90	7.164662507	24.95467893					coding-genes	double	0.3	squaredeuclidean
91	6.783120578	24.17396296					coding-genes	double	0.3	seuclidean
92	7.186507161	25.56536357					coding-genes	double	0.3	cityblock
93	7.235697611	26.48068198					coding-genes	double	0.3	chebychev
94	3.692596723	12.74961213					coding-genes	double	0.3	cosine
95	3.37502843	12.38591316					coding-genes	double	0.3	correlation
96			0.456994175	1.427132907	5.175845891	0.126006732	small	single	0.1	Tfunction
97			2.669886601	11.13315555	14.54231713	2.043983952	small	single	0.1	euclidean
98			2.58891534	11.53361106	15.18671777	1.966161684	small	single	0.1	squaredeuclidean
99			2.35652455	6.349665675	8.605466091	1.73879519	small	single	0.1	seuclidean
100			2.601748924	11.52272537	15.12574057	1.982001357	small	single	0.1	cityblock
101			1.888273103	11.43788006	10.61919989	2.033848266	small	single	0.1	chebychev
102			1.482933738	3.155342476	7.442519711	0.628706943	small	single	0.1	cosine
103			1.566316515	2.901083612	7.065929403	0.643088108	small	single	0.1	correlation
104			0.255080086	0.904366616	3.603505057	0.064017092	small	single	0.2	Tfunction
105			1.536468121	10.69371713	14.06167087	1.168463949	small	single	0.2	euclidean
106			1.481364502	10.67283341	13.95971021	1.132570541	small	single	0.2	squaredeuclidean
107			1.449716905	6.166481491	8.28720461	1.078729545	small	single	0.2	seuclidean
108			1.553125108	10.78162584	14.14198915	1.184077686	small	single	0.2	cityblock
109			1.057082771	10.49730375	9.480654977	1.170438008	small	single	0.2	chebychev
110			0.907178449	2.40301771	5.79539573	0.376154793	small	single	0.2	cosine
111			0.900700686	2.603890134	6.221415546	0.376976206	small	single	0.2	correlation
112			0.174581179	0.701340029	2.650939058	0.046187697	small	single	0.3	Tfunction
113			1.067605982	9.759429731	12.81661027	0.812947053	small	single	0.3	euclidean
114			1.024026507	9.51651951	12.45457517	0.782456897	small	single	0.3	squaredeuclidean
115			1.038677226	5.786538649	7.770657747	0.773466817	small	single	0.3	seuclidean
116			1.003407056	9.518246155	12.36689956	0.772277264	small	single	0.3	cityblock
117			0.783433337	9.707592313	9.243076181	0.822805232	small	single	0.3	chebychev
118			0.619513095	2.017517007	4.629897814	0.269958054	small	single	0.3	cosine
119			0.663745651	2.243914077	5.312796365	0.280339789	small	single	0.3	correlation
120			0.821097938	1.644825619	6.951756631	0.194276497	small	double	0.1	Tfunction
121			2.830380793	9.721239685	12.2364635	2.248591686	small	double	0.1	euclidean
122			2.794915946	9.993478809	12.46695084	2.240398124	small	double	0.1	squaredeuclidean
123			2.601450659	5.787747673	7.761998479	1.939776211	small	double	0.1	seuclidean
124			2.768868179	9.679683461	11.99113689	2.235131477	small	double	0.1	cityblock
125			2.118797224	9.016508562	8.260481404	2.312716702	small	double	0.1	chebychev
126			2.636285691	3.439265728	10.22968494	0.886331014	small	double	0.1	cosine
127			2.796326551	3.90216355	12.2781157	0.888713204	small	double	0.1	correlation
128			0.481021362	1.324996661	5.962771974	0.106888491	small	double	0.2	Tfunction
129			1.695626375	9.323393276	11.69557179	1.351707452	small	double	0.2	euclidean
130			1.600141596	9.294008546	11.60405326	1.281597846	small	double	0.2	squaredeuclidean
131			1.599777718	5.434160536	7.332597254	1.185589313	small	double	0.2	seuclidean
132			1.689599829	9.482695262	11.9399041	1.341883499	small	double	0.2	cityblock
133			1.291486744	8.570331341	8.225991358	1.345548377	small	double	0.2	chebychev
134			1.552580985	3.519843854	10.20591329	0.535458462	small	double	0.2	cosine
135			1.613218535	3.553322207	10.55674562	0.542997383	small	double	0.2	correlation
136			0.3244781	1.041260766	4.384824729	0.077053551	small	double	0.3	Tfunction
137			1.190409612	8.785790457	11.08316198	0.943655739	small	double	0.3	euclidean
138			1.09482837	7.327808188	9.076217144	0.883924675	small	double	0.3	squaredeuclidean
139			1.152073811	5.547649927	7.579080722	0.843281979	small	double	0.3	seuclidean
140			1.146349273	8.897481454	11.22181677	0.908909993	small	double	0.3	cityblock
141			0.938722179	8.183928874	7.948600886	0.96651419	small	double	0.3	chebychev
142			1.111761839	3.16739852	8.841416632	0.398283776	small	double	0.3	cosine
143			1.127924753	3.10096848	9.101411698	0.384298527	small	double	0.3	correlation
