# Supplementary material for: gpuZoo: Cost-effective estimation of gene regulatory networks using the Graphics Processing Unit
Source: NAR Genom Bioinform. 2022 Feb 8;4(1):lqac002. doi: 10.1093/nargab/lqac002 (PMC8826808; doi:10.1093/nargab/lqac002)
Supplement: lqac002_Supplemental_Files [file lqac002_supplemental_files.zip › TableS4.csv]

Index	CPU1 Cost (US Dollars)	CPU2 Cost (US Dollars)	GPU1 Cost (US Dollars)	GPU2 Cost (US Dollars)	GPU3 Cost (US Dollars)	Model	Precision	Alpha	Similarity metric
0	0.310024435	1.052647283	0.092905111			transcript	single	0.1	Tfunction
1	11.60652457	27.64317326				transcript	single	0.1	euclidean
2	11.58446911	28.88344164				transcript	single	0.1	squaredeuclidean
3	11.75442057	30.75400169				transcript	single	0.1	seuclidean
4	11.6162482	27.94709363				transcript	single	0.1	cityblock
5	11.66971078	26.67680717				transcript	single	0.1	chebychev
6	2.88316134	12.49177098				transcript	single	0.1	cosine
7	2.989355775	13.42483977				transcript	single	0.1	correlation
8	0.186711483	0.587889802	0.05188077			transcript	single	0.2	Tfunction
9	5.61181858	17.26729078				transcript	single	0.2	euclidean
10	5.611566819	16.24799984				transcript	single	0.2	squaredeuclidean
11	5.687732236	14.50048179				transcript	single	0.2	seuclidean
12	5.614362321	13.54127466				transcript	single	0.2	cityblock
13	5.643401749	13.88549019				transcript	single	0.2	chebychev
14	1.370381276	5.840027374				transcript	single	0.2	cosine
15	1.436406403	6.236925877				transcript	single	0.2	correlation
16	0.117001042	0.408903548	0.037674402			transcript	single	0.3	Tfunction
17	3.610534284	11.02908058				transcript	single	0.3	euclidean
18	3.602157675	11.14513224				transcript	single	0.3	squaredeuclidean
19	3.646959663	9.656749601				transcript	single	0.3	seuclidean
20	3.610154072	10.64781149				transcript	single	0.3	cityblock
21	3.624544517	10.81714925				transcript	single	0.3	chebychev
22	0.898122888	3.628465284				transcript	single	0.3	cosine
23	0.919089539	3.829085821				transcript	single	0.3	correlation
24	0.614319625	2.466235129				transcript	double	0.1	Tfunction
25	16.19042842	71.14025906				transcript	double	0.1	euclidean
26	16.19427066	0				transcript	double	0.1	squaredeuclidean
27	16.65708353	0				transcript	double	0.1	seuclidean
28	16.26602009	0				transcript	double	0.1	cityblock
29	16.39804646	0				transcript	double	0.1	chebychev
30	5.647498277	0				transcript	double	0.1	cosine
31	5.914573317	0				transcript	double	0.1	correlation
32	0.316694531	0				transcript	double	0.2	Tfunction
33	7.823690528	0				transcript	double	0.2	euclidean
34	7.835620525	0				transcript	double	0.2	squaredeuclidean
35	8.093820224	0				transcript	double	0.2	seuclidean
36	7.873784128	0				transcript	double	0.2	cityblock
37	7.985967738	0				transcript	double	0.2	chebychev
38	2.847032127	0				transcript	double	0.2	cosine
39	2.86938774	0				transcript	double	0.2	correlation
40	0.214299685	0				transcript	double	0.3	Tfunction
41	5.060328984	0				transcript	double	0.3	euclidean
42	5.057096063	0				transcript	double	0.3	squaredeuclidean
43	5.202834618	0				transcript	double	0.3	seuclidean
44	5.04401049	0				transcript	double	0.3	cityblock
45	5.096290532	0				transcript	double	0.3	chebychev
46	1.746256358	0				transcript	double	0.3	cosine
47	1.833231168	0				transcript	double	0.3	correlation
48	0.085890948	0.194046978	0.012744951	0.012410804		coding-genes	single	0.1	Tfunction
49	2.141595943	3.840984348	0.375709247	0.355401852		coding-genes	single	0.1	euclidean
50	2.117538206	3.805610418	0.371196944	0.366169405		coding-genes	single	0.1	squaredeuclidean
51	2.127493467	3.817270917	0.386363692	0.363915913		coding-genes	single	0.1	seuclidean
52	2.155408745	3.894031894	0.375384095	0.354929981		coding-genes	single	0.1	cityblock
53	2.140632872	3.701170507	0.371387867	0.350050567		coding-genes	single	0.1	chebychev
54	0.650994216	2.814141483	0.336792881	0.30992826		coding-genes	single	0.1	cosine
55	0.675925431	2.89448925	0.344046008	0.998551525		coding-genes	single	0.1	correlation
56	0.047312788	0.099750043	0.008138389	0.007684408		coding-genes	single	0.2	Tfunction
57	1.021337573	2.197745355	0.178863779	0.168856213		coding-genes	single	0.2	euclidean
58	1.034340659	2.183666154	0.176873476	0.168950917		coding-genes	single	0.2	squaredeuclidean
59	1.013766639	2.224178679	0.183248673	0.171827633		coding-genes	single	0.2	seuclidean
60	1.056291141	2.247540323	0.184116357	0.173767623		coding-genes	single	0.2	cityblock
61	1.035620913	2.184000417	0.178438349	0.168576179		coding-genes	single	0.2	chebychev
62	0.313242062	1.395035248	0.162053636	0.148979153		coding-genes	single	0.2	cosine
63	0.313355513	1.36415027	0.16235556	0.473599988		coding-genes	single	0.2	correlation
64	0.033938702	0.07455322	0.006561069	0.006451853		coding-genes	single	0.3	Tfunction
65	0.667885794	1.452495296	0.116333053	0.1102342		coding-genes	single	0.3	euclidean
66	0.637838556	1.105462607	0.1115618	0.105401968		coding-genes	single	0.3	squaredeuclidean
67	0.649722392	1.150092056	0.117616617	0.110117848		coding-genes	single	0.3	seuclidean
68	0.670157382	1.450684026	0.11672327	0.110539107		coding-genes	single	0.3	cityblock
69	0.677841955	1.429640113	0.116238779	0.110422993		coding-genes	single	0.3	chebychev
70	0.199477137	0.835373995	0.103664478	0.095596496		coding-genes	single	0.3	cosine
71	0.200517422	0.884203182	0.104002734	0.301115453		coding-genes	single	0.3	correlation
72	0.158406387	0.395101699	0.024238121			coding-genes	double	0.1	Tfunction
73	2.863661829	11.39711477	0.400298681			coding-genes	double	0.1	euclidean
74	2.83082446	11.21220228	0.395602176			coding-genes	double	0.1	squaredeuclidean
75	2.903484721	11.24781396	0.427413265			coding-genes	double	0.1	seuclidean
76	2.889738231	11.30548408	0.398825138			coding-genes	double	0.1	cityblock
77	2.87139753	11.00206853	0.400942181			coding-genes	double	0.1	chebychev
78	1.292621792	4.709728828	0.359604467			coding-genes	double	0.1	cosine
79	1.291682192	4.844995157	0.38059603			coding-genes	double	0.1	correlation
80	0.083363684	0.21166731	0.01441615			coding-genes	double	0.2	Tfunction
81	1.372163256	5.053192775	0.190376234			coding-genes	double	0.2	euclidean
82	1.372657269	5.118775047	0.190048716			coding-genes	double	0.2	squaredeuclidean
83	1.386426162	5.171332326	0.202722981			coding-genes	double	0.2	seuclidean
84	1.412963724	5.383415724	0.195727615			coding-genes	double	0.2	cityblock
85	1.390954764	5.355760952	0.193919586			coding-genes	double	0.2	chebychev
86	0.618744349	2.256804973	0.172517742			coding-genes	double	0.2	cosine
87	0.61389019	2.230259636	0.180470355			coding-genes	double	0.2	correlation
88	0.061069997	0.154787099	0.011271503			coding-genes	double	0.3	Tfunction
89	0.911489165	3.480250272	0.124280602			coding-genes	double	0.3	euclidean
90	0.851478866	2.965719836	0.118844239			coding-genes	double	0.3	squaredeuclidean
91	0.886604246	3.159716528	0.130707428			coding-genes	double	0.3	seuclidean
92	0.89249974	3.174988881	0.124191032			coding-genes	double	0.3	cityblock
93	0.913331454	3.342544297	0.126225763			coding-genes	double	0.3	chebychev
94	0.407948336	1.408543484	0.11047736			coding-genes	double	0.3	cosine
95	0.389493738	1.429391103	0.11540458			coding-genes	double	0.3	correlation
96	0.00025719	0.000932764		0.002041085	0.000180215	small	single	0.1	Tfunction
97	0.0045103	0.005891431		0.002206622	0.000405123	small	single	0.1	euclidean
98	0.004423682	0.00582482		0.002249908	0.000383547	small	single	0.1	squaredeuclidean
99	0.004518787	0.006124144		0.002598804	0.000711657	small	single	0.1	seuclidean
100	0.004459306	0.005853677		0.002249901	0.000387001	small	single	0.1	cityblock
101	0.004616071	0.00428567		0.002269624	0.000403578	small	single	0.1	chebychev
102	0.001690645	0.003987732		0.002689083	0.000535804	small	single	0.1	cosine
103	0.001821095	0.004435491		0.002831797	0.000627729	small	single	0.1	correlation
104	0.000123547	0.00049228		0.001929905	0.000136612	small	single	0.2	Tfunction
105	0.00219168	0.002881943		0.001875693	0.00020495	small	single	0.2	euclidean
106	0.002124665	0.002778991		0.001875967	0.000199072	small	single	0.2	squaredeuclidean
107	0.002199177	0.002955499		0.002038673	0.000356634	small	single	0.2	seuclidean
108	0.002195996	0.002880433		0.001854605	0.00020368	small	single	0.2	cityblock
109	0.002230758	0.002014713		0.001905918	0.000212508	small	single	0.2	chebychev
110	0.000833222	0.002009494		0.002215103	0.00034674	small	single	0.2	cosine
111	0.000853176	0.002038475		0.00226321	0.000327655	small	single	0.2	correlation
112	8.86E-05	0.000334971		0.00191871	0.000126359	small	single	0.3	Tfunction
113	0.001430022	0.001877983		0.00175906	0.000146527	small	single	0.3	euclidean
114	0.001366194	0.001787982		0.001746031	0.00014356	small	single	0.3	squaredeuclidean
115	0.001413889	0.00189869		0.001827989	0.000244341	small	single	0.3	seuclidean
116	0.001372724	0.001783557		0.001777501	0.00014422	small	single	0.3	cityblock
117	0.001462638	0.00139265		0.001777624	0.00015067	small	single	0.3	chebychev
118	0.000549549	0.001261133		0.002035685	0.000272389	small	single	0.3	cosine
119	0.000570129	0.001349863		0.002033706	0.000254078	small	single	0.3	correlation
120	0.000386762	0.001634627		0.001990782	0.000235139	small	double	0.1	Tfunction
121	0.005145644	0.006477002		0.002288385	0.00052932	small	double	0.1	euclidean
122	0.005070948	0.006326052		0.002263414	0.000507426	small	double	0.1	squaredeuclidean
123	0.005124382	0.006872353		0.002641739	0.000885385	small	double	0.1	seuclidean
124	0.005095802	0.00631265		0.002279867	0.000526443	small	double	0.1	cityblock
125	0.005279574	0.004836886		0.002282845	0.000585545	small	double	0.1	chebychev
126	0.002320692	0.006902621		0.002618313	0.000674764	small	double	0.1	cosine
127	0.002502927	0.007875432		0.002816349	0.00064142	small	double	0.1	correlation
128	0.000202847	0.000912854		0.001897741	0.000153092	small	double	0.2	Tfunction
129	0.00248785	0.003120841		0.001840524	0.00026684	small	double	0.2	euclidean
130	0.002410085	0.003009117		0.001880532	0.000259316	small	double	0.2	squaredeuclidean
131	0.002473589	0.003337743		0.002086379	0.000455193	small	double	0.2	seuclidean
132	0.002498157	0.003145493		0.001861679	0.000263444	small	double	0.2	cityblock
133	0.002547505	0.002445151		0.001893284	0.000297247	small	double	0.2	chebychev
134	0.001159557	0.003362177		0.002165541	0.000329434	small	double	0.2	cosine
135	0.001206693	0.003585026		0.002222282	0.000339596	small	double	0.2	correlation
136	0.00014468	0.000609259		0.001877659	0.000138947	small	double	0.3	Tfunction
137	0.001627891	0.002053563		0.001725089	0.000185287	small	double	0.3	euclidean
138	0.00154952	0.001919234		0.001753	0.000211458	small	double	0.3	squaredeuclidean
139	0.001588213	0.002169783		0.001883371	0.000286286	small	double	0.3	seuclidean
140	0.001556156	0.001962679		0.001712113	0.000174899	small	double	0.3	cityblock
141	0.001663116	0.001615293		0.001720736	0.000203217	small	double	0.3	chebychev
142	0.000766141	0.002138593		0.001923607	0.000241884	small	double	0.3	cosine
143	0.000773049	0.002268916		0.002011585	0.000249293	small	double	0.3	correlation
